# Supplementary material for: Efficacy and Safety of Amivantamab in Advanced or Metastatic EGFR-Mutant Non-Small Cell Lung Cancer: A Systematic Review
Source: J Clin Med. 2024 Sep 16;13(18):5489. doi: 10.3390/jcm13185489 (PMC11432208; doi:10.3390/jcm13185489)
Supplement: Supplementary file 1 [file jcm-13-05489-s001.zip]

Archive with 1 entries (1 files):
- jcm-3188314-supplementary.pdf
